# Supplementary material for: Micro RNA Dysregulation in Keratinocyte Carcinomas: Clinical Evidence, Functional Impact, and Future Directions
Source: Int J Mol Sci. 2024 Aug 3;25(15):8493. doi: 10.3390/ijms25158493 (PMC11313315; doi:10.3390/ijms25158493)
Supplement: Supplementary file 1 [file ijms-25-08493-s001.zip]

Archive with 1 entries (1 files):
- ijms-3131562-supplementary.xlsx
